# Supplementary material for: RhoGDIα regulates spermatogenesis through Rac1/cofilin/F-actin signaling
Source: Commun Biol. 2023 Feb 23;6:214. doi: 10.1038/s42003-023-04579-7 (PMC9950379; doi:10.1038/s42003-023-04579-7)
Supplement: Supplementary file 3 — Supplementary Data 1 [file 42003_2023_4579_MOESM3_ESM.xlsx]

## Sheet: Fig.1
Figure 1c
		Body weight (g)
			RhoGDIα+/+				RhoGDIα-/-
		2 M	23.96	23.87	21.89	24.1	19.59	21.9	19.86	20.99
		4 M	23.87	25.61	24.58	26.54	22.17	21.58	22.99	20.19
		6 M	33.68	31.78	33.78	35.66	18.46	25.23	21.98	24.65
Figure 1e
		Testis Weight (g)
			RhoGDIα+/+
		2 M	0.0719	0.073	0.0863	0.0778	0.073	0.0703	0.0916	0.0768
		4 M	0.0857	0.0794	0.0801	0.1072	0.0878	0.0738	0.0848	0.0984
		6 M	0.0949	0.0881	0.0969	0.0894	0.0938	0.0875	0.0985	0.0774
			RhoGDIα-/-
		2 M	0.063	0.0565	0.0607	0.0468	0.0617	0.0553	0.0593	0.0573
		4 M	0.0457	0.0397	0.0414	0.0437	0.0456	0.0423	0.0399	0.0469
		6 M	0.0181	0.0315	0.0235	0.0368	0.0183	0.0306	0.0226	0.0396
Figure 1f
		Litter size
		RhoGDIα+/+	RhoGDIα-/-
		7	0
		5	1
		6	2
		10	0
		6
		7
		9
		9
		9
		8
		8
		8
		7
		7
		7
		7
		7
		4
		12

## Sheet: Fig. 2
Figure 2b
		Abnormal sperms (%)
		RhoGDIα+/+	RhoGDIα-/-
		16.81	42.45
		21.64	56.9
		24.81	60.18
		17.35	78.77
		11.98	75.83
Figure 2c
		%	RhoGDIα+/+						RhoGDIα-/-
		Abnormal Head	7.33	13.95	13.95	8.22	5.53		30.66	43.1	47.79	48.63	51.67
		Coiled Tail	4.74	8.77	7.75	6.85	3.69		11.32	15.52	18.58	27.4	25
		Decapitated Sperms	7.33	7.02	8.53	4.57	3.23		16.51	18.1	15.04	26.03	25.83
Figure 2d
		sperm con
		10^6/mL
		RhoGDIα+/+	RhoGDIα-/-
		77.55	38.21
		129.54	46.81
		111.59	40.29
		109.22	39.27
		98.22	45.66
		115.02	37.23
Figure 2e
		CASA analysis
			RhoGDIα+/+						RhoGDIα-/-
		PR	55.12	45.02	40.25	45.32	46.31	50.95	26.24	22.73	16.43	20.33	17.14	22.64
		NP	19.51	35.07	27.97	20.55	25.92	28.66	31.68	30.3	22.07	25.71	25.97	19.91
		IM	25.37	19.91	31.78	34.13	27.77	20.39	42.08	46.97	61.5	53.96	56.89	57.45
Figure 2h
		Percent of γH2AX-positive tubules (%)
			RhoGDIα+/+						RhoGDIα-/-
		2M	53.85	47.83	45	40	56.52	47.62	47.62	45.45	44.44	54.55	44.83	40.74
		3M	33.33	40	45	36.36	36.84	52.94	27.27	25	24.24	25	33.33	32
Figure 2i
		Percent of γH2AX-positive cells (%)
			RhoGDIα+/+						RhoGDIα-/-
		2M	47	46	40	38	47	50	50	52	39	48	39	42
		3M	51	44	58	51	54	49	37	32	34	39	40	36
Figure 2k
		Percent (%)
			RhoGDIα+/+				RhoGDIα-/-
		Leptotene	8.73	11.76	8.23		11.26	13.07	13.53
		Zygotene	13.97	17.23	12.99		52.98	52.27	43.96
		Pachytene	62.88	59.24	65.8		27.15	27.27	35.27
		Diplotene	14.41	11.76	12.99		8.61	7.39	7.25

## Sheet: Fig. 3
Figure 3n
		abnormal sperm (%)
		RhoGDIα+/+	RhoGDIα-/-
		13.95	50
		24.32	91.67
		25	68.75
		20	88.89
Figure 3r
		AR Frequencies
			RhoGDIα+/+				RhoGDIα-/-
		Non-capacitated	12.92	11.57	13.62	14.52	43.99	45.73	34.71	40.9
		Capacitated	28.17	21.1	24.56	30.21	80.32	72.58	73.68	68.1

## Sheet: Fig. 4
Figure 4b
		P-LIMK/LIMK				LIMK/GAPDH
		RhoGDIα+/+	RhoGDIα-/-			RhoGDIα+/+	RhoGDIα-/-
		1	2.0006			1	1.10582
		1	1.40085			1	1.0817
		1	1.99201			1	1.06365
		1	1.65064			1	1.18877
		1	1.61029			1	0.773792
		1	2.17129			1	0.799199
Figure 4d
		P-cofilin/Cofilin				Cofilin/GAPDH
		RhoGDIα+/+	RhoGDIα-/-			RhoGDIα+/+	RhoGDIα-/-
		1	1.44362			1	1.19828
		1	1.37897			1	1.05156
		1	1.73819			1	1.03104
		1	3.07874			1	1.11067
		1	3.22948			1	0.801246
		1	3.49574			1	0.776639
Figure 4f
		P-LIMK/LIMK				LIMK/GAPDH
		NC	Si-RhoGDIα			NC	Si-RhoGDIα
		1	2.31631			1	0.829519
		1	2.06561			1	0.902543
		1	1.62859			1	1.20784
		1	1.56231			1	0.702736
		1	2.4246			1	0.665242
		1	2.46125			1	0.647286
Figure 4h
		P-cofilin/Cofilin				Cofilin/GAPDH
		NC	Si-RhoGDIα			NC	Si-RhoGDIα
		1	1.83789			1	1.13116
		1	1.68721			1	1.09328
		1	1.73679			1	0.904187
		1	1.57743			1	1.36005
		1	1.56515			1	1.07362
		1	1.28674			1	1.00761
Figure 4j
		Protein level of RhoGDIα
		1M	2M	3M	6M	10M
		1	1.17177	1.55747	0.932367	0.979993
		1	0.933611	1.13009	1.22256	1.08548
		1	0.582403	1.01453	0.683671	1.29985
		1	1.07397	0.959388	1.14715	1.1279
		1	0.989785	0.847944	1.01651	1.06881
Figure 4l
		Cofilin/GAPDH
		1M	2M	3M	6M	10M
		1	3.38989	3.6723	5.17946	3.63753
		1	2.46974	1.99844	2.21543	2.45967
		1	3.76261	3.08253	4.36848	3.67119
		1	1.38131	2.29725	2.10436	2.61359
Figure 4m
		P-Cofilin/GAPDH
		1M	2M	3M	6M	10M
		1	0.443369	0.29709	0.1495	0.134738
		1	0.31875	0.235948	0.228745	0.126447
		1	0.421499	0.160148	0.195088	0.234948
		1	0.508425	0.220003	0.186857	0.254548

## Sheet: Fig. 5
Figure 5c
		Ralative Cell viability
		NC	Si-RhoGDIα
		1	0.727273
		1	0.57971
		1	0.695364
		1	0.608974
		1	0.560284
Figure 5e
		TUNEL Positive Cells (%)
		NC	Si-RhoGDIα
		1.62	54.56
		1.55	38.24
		2.94	31.31
		2.36	41.77
		2.14	45.21

## Sheet: Fig. 6
Figure 6b
		2M
		TUNEL Positive Tubules (%)
		RhoGDIα+/+	RhoGDIα-/-
		11.76	29.17
		17.65	36.36
		10	32.14
		12.5	20
Figure 6c
		2M
		TUNEL Positive Cells (%)
		RhoGDIα+/+	RhoGDIα-/-
		0.68	5
		2.21	13.27
		1.28	13.41
		2.87	8.51
Fugure 6e
		4M
		TUNEL Positive Tubules (%)
		RhoGDIα+/+	RhoGDIα-/-
		19.23	81.82
		22.22	83.33
		30.43	100
		11.76	100
Fugure 6f
		4M
		TUNEL positive cells (%)
		RhoGDIα+/+	RhoGDIα-/-
		4.79	44.12
		3.03	34.18
		7.53	36.84
		2.46	37.5
Figure 6h
		SOX9 Positive Cells
			RhoGDIα+/+						RhoGDIα-/-
		2M	15.6	18	18.6	16.2			15.6	15.2	14.8	15.4
		4M	16.6	16.2	17.4	16.4			16.4	19	18.2	17
		6M	15.2	16.6	15.6	17.4			18.6	16.2	18.8	16.6

## Sheet: Fig. 7
Figure 7a
		Relative cell viability
		NC	Si-RhoGDIα	Si-RhoGDIα+1M	Si-RhoGDIα+5M	Si-RhoGDIα+10M	Si-RhoGDIα+50M	Si-RhoGDIα+NS
		1	0.5	0.516304	0.552536	0.668478	0.646739	0.507246
		1	0.502793	0.588454	0.625698	0.787709	0.685289	0.443203
		1	0.496255	0.578652	0.636704	0.745318	0.70412	0.507491
		1	0.459794	0.496907	0.525773	0.717526	0.575258	0.579381
Figure 7c
		P-LIMK/LIMK
		NC	Si-RhoGDIα	Si-RhoGDIα+NSC	Si-RhoGDIα+NS
		1	1.62043	0.851649	1.60235
		1	2.19271	1.14675	2.26563
		1	1.52188	0.949673	1.5771
		1	1.45833	0.875313	1.78024
		LIMK/GAPDH
		NC	Si-RhoGDIα	Si-RhoGDIα+NSC	Si-RhoGDIα+NS
		1	1.28817	0.941673	1.04118
		1	0.870995	1.01813	1.01542
		1	0.717438	0.722404	0.661938
		1	0.908519	0.871558	0.625761
Figure 7e
			P-Cofilin/Cofilin	Cofilin/GAPDH
		NC	1	1
			1	1
			1	1
			1	1
		Si-RhoGDIα	1.48147	0.810438
			1.26247	0.864424
			1.90616	0.832974
			1.41534	1.23672
		Si-RhoGDIα+NSC	1.07248	0.863772
			0.842403	0.728682
			1.2555	0.738733
			0.841579	1.26776
		Si-RhoGDIα+NS	1.65358	0.825193
			1.58144	0.681992
			1.84293	0.742716
			1.70518	0.863092
Figure 7i
		TUNEL positive cells (%)
		NC	Si-RhoGDIα	Si-RhoGDIα+NSC	Si-RhoGDIα+PBS
		1.77515	48.5075	12.1495	44.2478
		1.6129	46.6019	15.0602	32.7731
		1.16959	74.8299	20.8333	42.3077
		2.0202	31	16.4234	36.3014
		0.704225	31.5385	23.8636	71.7391

## Sheet: Fig. 8
Figure 8a
		Body Weight (g)
		RhoGDIα+/+	RhoGDIα-/- +NS	RhoGDIα-/- +NSC23766
		30.75	25.56	21.3
		31.34	26.01	27.19
		29.32	25.89	23.46
		28.77	24.36	25.71
		30.99	26.12	25.98
		31.2	25.65	24.19
Figure 8c
		Testis Weight (g)
		RhoGDIα+/+	RhoGDIα-/-+NS	RhoGDIα-/- +NSC23766
		0.0879	0.0542	0.0595
		0.1028	0.0556	0.0568
		0.0852	0.0397	0.0759
		0.1046	0.0421	0.075
		0.0891	0.0501	0.0609
		0.0947	0.0508	0.0675
Figure 8f
		Normal Sperms (%)
		RhoGDIα+/+	RhoGDIα-/-+NS	RhoGDIα-/- +NSC23766
		86.69	1.41	37.61
		85.32	2.59	28.99
		85.65	9.76	39.8
		89.54	3.43	25.6
		84.36	13.3	29.6
		88.07	21.66	30.35
Figure 8g
		Sperm Con (10^6/mL)
		RhoGDIα+/+	RhoGDIα-/-+NS	RhoGDIα-/- +NSC23766
		90.785	38.775	54.85
		118.33	41.53	55.87
		87.63	35.16	60.66
		108.28	40.055	50.66
Figure 8h
		CASA analysis (%)
		RhoGDIα+/+	PR	57.29	61.24	47.48	54.15
			NP	21.35	19.94	25.54	18.78
			IM	21.35	18.82	26.98	27.07
		RhoGDIα-/-+NS	PR	22.44	20.91	15.33	15.58
			NP	27.32	18.77	23.1	15.9
			IM	50.24	60.32	61.57	68.52
		RhoGDIα-/- +NSC23766	PR	29.89	31.52	35.68	26.59
			NP	31.61	27.26	18.75	23.5
			IM	39.51	41.22	45.57	49.91

## Sheet: Fig. 9
Figure 9a
			P-LIMK/LIMK	LIMK/GAPDH
		RhoGDIα+/+	1	1
			1	1
			1	1
			1	1
		RhoGDIα-/-+NS	1.96589	1.07881
			2.009	0.827579
			2.06574	0.794191
			2.22723	0.936186
		RhoGDIα-/-+NSC23766	1.1378	1.30091
			0.95194	0.726883
			0.941101	0.861383
			1.35162	0.787717
Figure 9b
			RhoGDIα+/+				RhoGDIα-/-+NS				RhoGDIα-/-+NSC23766
		P-Cofilin/Cofilin	1	1	1	1	2.43561	2.37617	2.59906	1.73636	1.3356	1.50694	1.13914	0.884172
		Cofilin/GAPDH	1	1	1	1	1.01646	0.811972	0.778663	0.964683	0.844035	0.689418	1.08092	0.90778
Figure 9f
		Percent of γH2ax-positive Tubules (%)
		RhoGDIα+/+	RhoGDIα-/-+NS	RhoGDIα-/- +NSC23766
		40	22.22	33.33
		30.77	25	44
		30	15	41.67
		38.89	17.24	39.29
Figure 9g
		Percent of γH2ax-positive cells
		RhoGDIα+/+	RhoGDIα-/-+NS	RhoGDIα-/- +NSC23766
		57	31	40
		52	28	45
		43	21	53
		48	15	54
		55	26	39
Figure 9i
		Protein level of P53
		RhoGDIα+/+	RhoGDIα-/-+NS	RhoGDIα-/- +NSC23766
		1	2.00029	0.845922
		1	1.56847	0.805194
		1	2.09231	0.966318
		1	1.80346	0.66288
Figure 9k
		Percent of γH2ax-positive Tubules (%)
		RhoGDIα+/+	RhoGDIα-/-+NS	RhoGDIα-/- +NSC23766
		23.08	88.89	84.21
		16.67	90.24	57.14
		13.33	96.77	70.37
		17.65	85.19	70.59
Figure 9l
		Percent of γH2ax-positive cells
		RhoGDIα+/+	RhoGDIα-/-+NS	RhoGDIα-/- +NSC23766
		2.03	17.2	4.24
		2.68	15.56	8.25
		1.86	15.49	8.57
		1.94	11.43	5.58
